# Supplementary material for: TWIST1 Heterodimerization with E12 Requires Coordinated Protein Phosphorylation to Regulate Periostin Expression
Source: Cancers (Basel). 2019 Sep 18;11(9):1392. doi: 10.3390/cancers11091392 (PMC6770789; doi:10.3390/cancers11091392)
Supplement: Supplementary file 1 [file cancers-11-01392-s001.zip]

Archive with 3 entries (2 files):
- cancers-570996 supplementary final/
- cancers-570996 supplementary final/cancers-570996-supplementary final.pdf
- cancers-570996 supplementary final/cancers-570996-western blot figures.pdf
